# Supplementary material for: A penalty on photosynthetic growth in fluctuating light
Source: Sci Rep. 2017 Oct 2;7:12513. doi: 10.1038/s41598-017-12923-1 (PMC5624943; doi:10.1038/s41598-017-12923-1)
Supplement: Supplementary file 14 — Supplementary Dataset 13 [file 41598_2017_12923_MOESM14_ESM.txt]

function dAdt = CRM_TwoRegs_LIGHT_July24_4_RuBP(time,A)
global k;
global K_CAL1
global K_CAL2

I = 215;
alpha = 141;
Beta = 2;

k1cal_on = 0.05;
k1cal_off = k1cal_on/K_CAL1;

k2cal_on = 0.001;
k2cal_off = k2cal_on/K_CAL2;

dAdt(1,1) = (K_CAL1/(K_CAL1+1))*(K_CAL2/(K_CAL2+1))*(Beta/alpha)*I*(1-A(1,1)) - Beta*A(2,1)*A(1,1)*A(3,1)/(k+A(1,1)); 
dAdt(2,1) = -k1cal_off*A(2,1) + k1cal_on*(1-A(2,1));
dAdt(3,1) = 0;%-k2cal_off*A(3,1) + k2cal_on*(1-A(3,1));

end
